# Supplementary material for: Basket trials in oncology: a systematic review of practices and methods, comparative analysis of innovative methods, and an appraisal of a missed opportunity
Source: Front Oncol. 2023 Nov 14;13:1266286. doi: 10.3389/fonc.2023.1266286 (PMC10684308; doi:10.3389/fonc.2023.1266286)
Supplement: Supplementary file 3 [file DataSheet_3.xlsx]

## Sheet: Inlcuded Methods Overview
Author	Title	Type of Method (Design or Analysis)	Information Borrowing Method	Features	Limitations	Type of Endpoint	Frequentist	Case Study	Competitor Methods Tested	Software	Article URL	Notes
Simon (1989)	Optimal two-stage designs for phase II clinical trials	Both design and analysis (emphasis on design)	None (independent analysis)	1. Two-stage phase II design that enrolls n1 patients in the first stage and continues to the second stage if more than r1 future responses are observed; otherwise, enrollment is stopped for futility. 2. In the second stage, an additional (n - n1) patients are enrolled, and the null hypothesis is rejected if more than r2 responses are observed out of all n patients. 3. Two variations of the desig…	1. The design does not incorporate any information borrowing when applied to each basket separately. 2. Limited to two stages.	Binary	Yes	None	N/A	Yes	https://doi.org/10.1016/0197-2456(89)90015-9	Not specific to basket trials.
Thall et al. (2003)	Hierarchical Bayesian approaches to phase II trials in diseases with multiple subtypes	Both design and analysis (emphasis on analysis)	Bayesian hierarchical model	1. The logit of the response rates for each disease subtype is assumed to be normally distributed. 2. A gamma prior is used for the between-subtype precision. 3. At interim, subtypes can be stopped early due to futility using posterior probabilities on the subtype response rates, and different stopping criteria can be applied to different subtypes.	1. The operating characteristics and the amount of information borrowing have been shown to be very sensitive to the choice of hyperparameters in the gamma prior on the between-subtype precision. 2. Difficult for BHM to identify a treatment effect in a single active group if all other groups are inactive (i.e., "one nugget" case).	Binary	No	1. Imatinib trial	No comparisons	Yes	https://doi.org/10.1002/sim.1399
Berry et al. (2013)	Bayesian hierarchical modeling of patient subpopulations: efficient designs of Phase II oncology clinical trials	Both design and analysis (emphasis on analysis)	Bayesian hierarchical model	1. The logit of the response rates for each patient group (after being adjusted for the targeted response rates under the alternative) is assumed to be normally distributed. 2. An inverse-gamma prior is used for the between-group variance. 3. At interim, groups can be stopped early due to futility using posterior probabilities on the group response rates.	1. Assumes all groups are exchangeable. 2. The operating characteristics and the amount of information borrowing have been shown to be very sensitive to the choice of hyperparameters in the gamma prior on the between-stratum precision. 3. Difficult for BHM to identify a treatment effect in a single active group if all other groups are inactive (i.e., "one nugget" case).	Binary	No	None	1. Simon's optimal two-stage design (Simon, 1989) -- row 2 2. Bayesian adaptive design (no information borrowing)	Yes	https://doi.org/10.1177/1740774513497539
Beckman et al. (2016)	Adaptive Design for a Confirmatory Basket Trial in Multiple Tumor Types Based on a Putative Predictive Biomarker	Both design and analysis (emphasis on design)	Pruning and pooling	1. General two-stage design for a confirmatory phase III trial that prunes inactive indications at an interim analysis and pools active indications. 2. The types of endpoints at the interim and final analysis do not need to be the same; e.g., the interim analysis could consider a surrogate endpoint. 3. The design is discussed very generally--no statistical details or recommendations are given rel…	1. Active indications may be pruned early, or inactive indications may be incorrectly included in the pooled group. 2. If different endpoints are used for the interim and final analysis, the decision to either prune or continue enrollment for an indication based on the endpoint at interim may not be representative of the treatment effect on the primary endpoint at the final analysis. 3. Limited t…	Any type	Yes	None	No comparisons	No	https://doi.org/10.1002/cpt.446	Simple design for confirmatory basket trials that uses pruning-and-pooling analysis (among first to propose this). Discussion on designs are qualitative in nature. Similar to Chen et al. (2016)
Chen et al. (2016)	Statistical Design and Considerations of a Phase 3 Basket Trial for Simultaneous Investigation of Multiple Tumor Types in One Study	Both design and analysis (emphasis on design)	Pruning and pooling	1. General two-stage design for a confirmatory phase III trial that prunes inactive indications at an interim analysis and pools active indications. 2. The design controls the type I error rate, which is defined as the probability that a basket is approved without any active indications. 3. The design can be applied to trials with either a single treatment arm for all indications or separate cont…	1. Active indications may be pruned early, or inactive indications may be incorrectly included in the pooled group. 2. If different endpoints are used for the interim and final analysis, the decision to either prune or continue enrollment for an indication based on the endpoint at interim may not be representative of the treatment effect on the primary endpoint at the final analysis. 3. The desig…	Continuous, binary, or time-to-event	Yes	None	1. Pooled analysis	Yes	https://doi.org/10.1080/19466315.2016.1193044	Frequentist trial design for randomized phase III trials that uses pruning-and-pooling analysis with OS as the endpoint for the final analysis. Interim endpoint can be different than OS (e.g., PFS, ORR).
Neuenschwander et al. (2016)	Robust exchangeability designs for early phase clinical trials with multiple strata	Both design and analysis (emphasis on analysis)	Bayesian hierarchical model (mixture)	1. The exchangeability-nonexchangeability (EXNEX) approach is a robust mixture extension of the fully exchangeable BHM. 2. With a prespecified probability p_j, the log odds of the response rate for stratum j is assumed to follow a normal distribution with exchangeability mean and variance parameters (i.e., fully exchangeable). 3. With probability 1 - p_j, the log odds of the response rate for str…	1. The probability of exchangeability must be specified a prior, and this probability is not updated based on observed data. 2. Good understanding of context is needed for specifying weights and priors.	Binary	No	None	1. BHM with half-normal prior 2. Stratified analysis with weakly informative priors	Yes	https://doi.org/10.1002/pst.1730	EXNEX model
Simon et al. (2016)	The Bayesian basket design for genomic variant-driven phase II trials	Both design and analysis (emphasis on analysis)	Model averaging	1. The method considers all 2^K possible classifications of the K strata as being either active or inactive (i.e., each stratum having one of two response probabilities--high or low), and the posterior probability for each classification is calculated. 2. To calculate the posterior probability that a stratum is active (assuming strata are independent), sum all of the 2^K posterior probabilities f…	1. The number of classifications exponentially increases as the number of strata increases, making this method infeasible for a large number of strata. 2. Strata are classified into only two groups (active or inactive).	Binary	No	1. Vemurafenib trial (NCT01524978)	No comparisons	Yes	https://doi.org/10.1053/j.seminoncol.2016.01.002
Yuan et al. (2016)	On Group Sequential Enrichment Design for Basket Trial	Both design and analysis (emphasis on design)	Pruning and pooling	1. Two-stage design (additional stages can be added to allow for multiple interim analyses) in which indications can be pruned due to either futility or efficacy. 2. Permits randomization of patients. 3. Formal hypothesis tests are conducted in each indication at each interim analysis, where the lower and upper bounds that correspond to futility and efficacy are chosen so as to control the family…	1. Design works best when sample sizes for each indication at interim are equal, which may not be practical. 2. Indications that are mistakenly pooled despite being inactive (or very active) can overestimate (or underestimate) the treatment effect in the pooled analysis.	Continuous, binary, or time-to-event	Yes	None	1. Adaptive design by Magnusson and Turnbull (2013) in which only unresponsive subgroups are pruned (not specific to basket trials and not included in this review)	No	https://doi.org/10.1080/19466315.2016.1200999	Design that uses pruning-and-pooling analysis in which indications can be pruned if either inactive or very active while maintaining control over the family-wise error rate.
Cunanan et al. (2017)	An efficient basket trial design	Both design and analysis (emphasis on design)	Pooling if homogeneous; independent analysis if heterogeneous	1. Two-stage design where the first stage mirrors Simon's two-stage design (but with fixed sample sizes and required number of responses to continue to stage two). 2. At the interim analysis, determine whether the baskets are homogeneous or heterogeneous with respect to the treatment effect using an exact test for a K-by-2 contingency table where the critical value can be optimized to achieve des…	1. Design does not allow for some baskets to be pulled while allowing others to be analyzed independently (i.e., pool all baskets or pool no baskets). 2. Baskets with inactivity may be pooled with all other baskets if the treatment effect is considered homogeneous at the end of the first stage. 3. Design has eight parameters, only four of which can be practically optimized together. Hence, the sa…	Binary	Yes	None	No comparisons	Yes	https://doi.org/10.1002/sim.7227
Liu et al. (2017)	Increasing the efficiency of oncology basket trials using a Bayesian approach	Both design and analysis (emphasis on analysis)	Bayesian hierarchical model (mixture)	1. Two-stage design that uses a Bayesian hierarchical mixture model (BHMM) by incorporating a meta-analysis heterogeneity test at the end of the first stage to determine if the basket response rates are homogeneous or heterogeneous. 2. If the baskets are deemed heterogeneous, Simon's two-stage design is applied to each basket. 3. If the baskets are deemed homogeneous, the Bayesian predictive powe…	1. The design incorporates information borrowing only if all baskets are determined to be homogeneous at the end of the first stage, not allowing for information borrowing within different sets of baskets.	Binary	No	None	1. Simon's two-stage design (Simon, 1989) -- row 2	No	https://doi.org/10.1016/j.cct.2017.06.009
Subbiah et al. (2017)	Dabrafenib and Trametinib Treatment in Patients With Locally Advanced or Metastatic BRAF V600-Mutant Anaplastic Thyroid Cancer	Analysis	Bayesian hierarchical model (clustering)	1. The model incorporates a Dirichlet process mixture model (DPMM) to cluster similar groups (i.e., baskets), and a BHM is then applied within each cluster to allow for information borrowing across groups within the same cluster. 2. Rather than select a particular clustering, the DPMM assigns a probability to all possible clusterings to account for uncertainty. 3. The full joint distribution cons…	1. Cluster-specific BHMs for each clustering from the DPMM lead to additional computational complexity with the Markov chain Monte Carlo sampling.	Binary	No	1. ROAR trial (NCT02034110)	N/A	No	https://doi.org/10.1200/jco.2017.73.6785	An applied paper about the ROAR trial (NCT02034110) which uses a novel method that has not previously been introduced in a methods paper (hence, no simulation studies to compare the approach to other methods). The approach was later compared to other variations of the BHM by Broglio et al. (2022).
Chu et al. (2018a)	A Bayesian basket trial design using a calibrated Bayesian hierarchical model	Both design and analysis (emphasis on analysis)	Bayesian hierarchical model	1. The calibrated BHM (CBHM) defines the between-group variance (the shrinkage parameter) of a Bayesian hierarchical model as a monotonically increasing function of the chi-squared test statistic of homogeneity. 2. For the recommended function of the shrinkage parameter, the tuning parameters are calculated using a simulation-based procedure. 3. Trial design allows for multiple interim analyses.	1. Assumes subgroups are exchangeable.	Binary	No	None	1. Independent analyses 2. BHM with IG prior (Berry et al., 2013) -- row 4 3. BHM with half-normal prior	Yes	https://doi.org/10.1177/1740774518755122
Chu et al. (2018b)	BLAST: Bayesian Latent Subgroup Design for Basket Trials Accounting for Patient Heterogeneity	Both design and analysis	Bayesian hierarchical model (clustering)	1. Different cancer types are grouped into a specified number of latent subgroups, and the treatment effects of baskets within the same subgroup are assumed to be approximately exchangeable. 2. Subgroup membership probabilities are assigned a Dirichlet prior. 3. Basket-specific response rates are modeled within each subgroup using a BHM. 4. Conditional on subgroup membership and the observed resp…	1. The number of latent subgroups must be prespecified.	Binary and continuous	No	None	1. Independent analyses 2. BHM with IG prior (Berry et al., 2013) -- row 4	Yes	https://doi.org/10.1111/rssc.12255	Additional information included in a different abstract: https://www.embase.com/records?subaction=viewrecord&id=L623811118
Hobbs et al. (2018)	Bayesian basket trial design with exchangeability monitoring	Both design and analysis	Model averaging	1. Multisource exchangeability model (MEM) that considers all possible pairwise exchangeability relationships between baskets. 2. Each possible configuration of pairwise relationships is summarized by a square matrix with the off-diagonals indicating if two baskets are exchangeable (1 if exchangeable, 0 if non-exchangeable). 3. Posterior summaries on the basket response rates are calculated by av…	1. Computationally more demanding as number of baskets increases. 2. Does not allow for heterogeneity within clusters.	Binary	No	1. Vemurafenib trial	1. BHM with IG prior (Berry et al., 2013) -- row 4	Yes	https://doi.org/10.1002/sim.7893	Method uses a multisource exchangeability model (MEM) that considers all possible exchangeability configurations.
Li et al. (2019)	Multi-stage enrichment and basket trial designs with population selection	Both design and analysis (emphasis on design)	Pruning and pooling	1. General multi-stage design for a confirmatory phase III trial that allows for multiple interim efficacy analyses after population refinement while controlling type I error. 2. The design prunes inactive subpopulations at the first interim analysis and then pools active subpopulations for the later interim efficacy analyses and the final analysis. 3. The interim analyses can be conducted using …	1. Active subpopulations may be pruned early, or inactive subpopulations may be incorrectly included in the pooled group. 2. If different endpoints are used for the interim and final analyses, the decisions to refine the population (first interim analysis) or to declare efficacy in the pooled group (later interim analysis) based on the intermediate endpoint may not be representative of the treatm…	Any type	Yes	None	No comparisons	No	https://doi.org/10.1002/sim.8371	Discusses how to implement interim efficacy analyses on intermediate endpoints while controlling type I error rates in confirmatory trials.
Zhou et al. (2019)	Optimal two-stage designs for exploratory basket trials	Both design and analysis (emphasis on design)	Pruning and pooling	1. Two-stage design that imitates Simon's two-stage design within each basket. 2. Inactive baskets are pruned at the end of stage 1, and additional patients are enrolled in stage 2 for the active baskets. The active baskets are then pooled for the final analysis at the end of stage 2. 3. Optimal and minimax variations of the design are proposed to either minimize the expected sample size under th…	1. Assumes that all active baskets can be pooled together (assumption of a common null or alternative response rate across all baskets). 2. Limited to two stages.	Binary	Yes	None	1. Independent analyses 2. Pooled analysis 3. Simon's Bayesian basket design (Simon et al., 2016) -- row 8	No	https://doi.org/10.1016/j.cct.2019.06.021	Extension of Simon's two-stage design to a basket trial setting that allows baskets to be pruned and pooled.
Asano et al. (2020)	A Bayesian basket trial design accounting for uncertainties of homogeneity and heterogeneity of treatment effect among subpopulations	Both design and analysis (emphasis on analysis)	Model averaging	1. Design that incorporates information borrowing across subpopulations at interim and final analyses by averaging posterior results from two models. 2. The first model assumes that the response rates in all subpopulations are equal. 3. The second model assumes a two-component beta-mixture model for the subpopulation-specific response rates, where the two components correspond to subpopulations t…	1. Response rates for each basket are assumed to align with one of only two possible models, which does not account for the uncertainty with other possible underlying structures/models. 2. Prior hyperparameters are not prespecified, but rather estimated using MLEs.	Binary	No	1. Vemurafenib trial 2. Imatinib trial	1. Independent analyses 2. Simon's two-stage design (Simon, 1989) -- row 2 3. BHM with IG prior (Berry et al., 2013) -- row 4 4. EXNEX (Neuenschwander et al., 2016) -- row 7	Yes	https://doi.org/10.1002/pst.2049	Proposed approach uses BMA to average results from two model: a pooled model and a two-component beta-mixture model.
Chen et al. (2020)	Bayesian cluster hierarchical model for subgroup borrowing in the design and analysis of basket trials with binary endpoints	Both design and analysis (emphasis on analysis)	Bayesian hierarchical model (clustering)	1. The design implements a Bayesian cluster hierarchical model (BCHM) that uses a Dirichlet process to determine exchangeable clusters. 2. For subgroup i, a BCHM is defined where the log odds of the response probability for subgroup j is assumed to be normally distributed, where the hierarchical precision parameter is multiplied by the probability that subgroups i and j belong to the same cluster…	1. Computationally more intense than traditional BHMs because a separate BCHM must be fit for each subgroup.	Binary	No	1. Imatinib trial	1. Independent analyses 2. Pooled analysis 3. BHM with IG prior (Berry et al., 2013) -- row 4	Yes	https://doi.org/10.1177/0962280220910186	The method uses a Dirichlet process to determine exchangeable clusters, and then a BHM is used to apply information borrowing between subgroups using the clustering results.
Fujikawa et al. (2020)	A Bayesian basket trial design that borrows information across strata based on the similarity between the posterior distributions of the response probability	Both design and analysis (emphasis on analysis)	Clustering based on similarity of posterior distributions	1. Bayesian adaptive design that allows for information to be borrowed across strata depending on the similarity of posterior distributions of stratum-specific response rates at either the interim or final analyses. 2. Similarity between posterior distributions of stratum-specific response rates is measured using the Jensen-Shannon divergence. 3. Strata to be discontinued early due to futility or…	1. The amount of information borrowing is determined by two parameters, each which need to be prespecified and can lead to too strong of information borrowing if not properly tuned.	Binary	No	None	1. Independent analyses 2. BHM with IG prior (Berry et al., 2013) -- row 4	No	https://doi.org/10.1002/bimj.201800404
Jin et al. (2020)	Bayesian methods for the analysis of early-phase oncology basket trials with information borrowing across cancer types	Both design and analysis (emphasis on analysis)	Bayesian hierarchical model (correlated prior)	1. Two-stage design that uses a BHM with a correlated prior (CBHM) to introduce a correlation structure in the prior distribution of the log odds of the response rates that depends on the similarity between indications. 2. The log odds of indication-specific response rates are modeled as the sum of a common mean, correlated indication-specific effects, and independent random errors. 3. The correl…	1. The degree of information borrowing can be sensitive to the inverse-gamma prior on the between-indication variance.	Binary or continuous	No	None	1. Independent analyses 2. BHM with IG prior (Berry et al., 2013) -- row 4 3. EXNEX (Neuenschwander et al., 2016) -- row 7 4. BHMM (Liu et al., 2017) -- row 11	Yes	https://doi.org/10.1002/sim.8675	Proposed method uses a BHM with a correlated prior to better control the amount of information borrowing between indications.
Palmer et al. (2020)	Comparing the Efficacy of Cancer Therapies between Subgroups in Basket Trials	Analysis	None (independent analysis)	1. Separate analyses are conducted within each cancer type using Monte Carlo permutation tests. 2. Empirical null distributions are constructed under the null hypothesis of no difference in efficacy by tumor type. 3. The Benjamini-Hochberg procedure is used to control for the false discovery rate associated with multiple testing.	1. Null hypothesis may not be in line with study objectives (e.g., time-to-event). 2. Hypothesis tests are conducted within each cancer type without borrowing information from other cancer types. 3. Permutation tests require the assumption that patients from all cancer types are exchangeable under the null. 4. Permutation tests can be computationally demanding for some types of endpoints.	Binary, continuous, or time-to-event	Yes	1. SUMMIT trial 2. Imatinib trial 3. Larotrectinib and pembrolizumab trials	1. Independent analyses (binomial test)	Yes	https://doi.org/10.1016/j.cels.2020.09.003	Paper discusses permutation testing using empirical null distributions.
Jiang et al. (2021a)	Shotgun: A Bayesian seamless phase I-II design to accelerate the development of targeted therapies and immunotherapy	Both design and analysis (emphasis on design)	Bayesian hierarchical model (clustering)	1. Seamless phase I/II design that establishes the MTD/RP2D in the dose finding phase I portion and then continues with multiple cohort expansion in the phase II portion. 2. Patients from the dose finding phase are rolled into the cohort expansion phase, and additional patients are enrolled with this expansion. 3. Interim analyses during the expansion phase and the final analysis are conducted us…	1. Assumes only two possible subgroups (responsive cluster vs. non-responsive cluster) in which indication-specific response rates are assumed to be exchangeable.	Binary	No	None	1. "Conventional design" -- 3+3 design followed by Simon's optimal two-stage design (Simon, 1989) -- row 2 2. BHM with IG prior (Berry et al., 2013) -- row 4	No	https://doi.org/10.1016/j.cct.2021.106338
Jiang et al. (2021b)	Optimal Bayesian hierarchical model to accelerate the development of tissue-agnostic drugs and basket trials	Both design and analysis (emphasis on analysis)	Bayesian hierarchical model (traditional for OBHM, clustering for COBHM)	1. Two approaches--the optimal BHM (OBHM) and the clustered OBHM (COBHM)--are proposed that use a utility function to quantify the tradeoff between type I error rates and power. 2. A reparametrized inverse-gamma prior is defined for the shrinkage parameter of the BHM, and the hyperparameters are selected through a grid search as the set that maximizes the mean utility. 3. COBHM uses posterior pro…	1. The OBHM greatly limits the amount of information borrowing among sensitive baskets in cases when one or two baskets are insensitive. 2. The COBHM assumes only two subgroups of baskets (sensitive and insensitive). 3. The OBHM assumes all baskets are exchangeable, and the COBHM assumes all baskets within the two subgroups (sensitive or insensitive) are exchangeable.	Binary	No	None	1. Independent analyses 2. BHM with IG prior (Berry et al., 2013) -- row 4 3. EXNEX (Neuenschwander et al., 2016) -- row 7	Yes	https://doi.org/10.1016/j.cct.2021.106460	Paper proposes three different methods with more emphasis placed on two (OBHM and COBHM) with the COBHM being recommended for general use.
Krajewska et al. (2021)	A new basket trial design based on clustering of homogeneous subpopulations	Both design and analysis (emphasis on design)	Clustering (K-means)	1. Two-stage design in which baskets are clustered prior to interim analysis using a K-means clustering algorithm. 2. A futility interim analysis is conducted within clusters at the end of stage 1, and the final analysis is conducted within clusters at the end of stage 2 after adjusting for multiple testing.	1. Risk of clustering active and inactive baskets together. 2. Clustering can be affected by major imbalances in basket-wise sample sizes. 3. Limited to two stages.	Binary	Yes	1. Ado-trastuzumab emtansine trial (NCT02675829)	1. Cunanan two-stage design with pooling or independent analysis (Cunanan et al., 2017) -- row 10	No	https://doi.org/10.1080/10543406.2021.1897993	Design in which baskets are clustered prior to interim analysis using a K-means clustering algorithm, and the final analysis is conducted by cluster after adjusting for multiple testing.
Lin et al. (2021)	A Phase I-II Basket Trial Design to Optimize Dose-Schedule Regimes Based on Delayed Outcomes	Both design and analysis	Bayesian hierarchical model	1. A phase I/II design that adaptively optimizes dose-schedule regimes within disease subtypes with late-onset outcomes. 2. Jointly models toxicity and efficacy outcomes (both binary) as a function of regime and disease subtype using a three-level BHM, where level 1 accounts for the effects of latent variables used to define the observed outcomes and level 2 accounts for joint effects of patient …	1. Extra level of hierarchical model requires additional assumptions beyond the traditional BHM.	Binary (both toxicity and efficacy)	No	None	1. Independent analyses 2. Other designs not specific to basket trials	No	https://doi.org/10.1214/20-ba1205	Proposed design is for trials in which the primary objective is to identify optimal subtype-specific treatment regimes, not to obtain accurate inference on the subtype-specific regime-response relationships.
Psioda et al. (2021)	Bayesian adaptive basket trial design using model averaging	Both design and analysis (emphasis on analysis)	Model averaging	1. Bayesian adaptive design that applies Bayesian model averaging to obtain posterior summaries on basket-specific response rates. 2. The approach considers all possible classifications of baskets into sets where baskets within a set are assumed to share a distinct response rate that differs from baskets in other sets, and a separate model is fit to correspond to each classification. 3. The amoun…	1. The number of models to average increases exponentially as a function of the number of baskets, increasing computation time in cases with many (e.g., >10) baskets.	Binary	No	None	1. Simon's optimal two-stage design (Simon, 1989) -- row 2 2. Cunanan two-stage design with pooling or independent analysis (Cunanan et al., 2017) -- row 10 3. Calibrated BHM (Chu et al., 2018a) -- row 13	Yes	https://doi.org/10.1093/biostatistics/kxz014
Wu C. et al. (2021)	Optimal one-stage design and analysis for efficacy expansion in Phase I oncology trials	Both design and analysis (emphasis on design)	Pruning and pooling	1. One-stage design that uses pruning-and-pooling analysis at the end of the cohort expansion portion of a phase Ib trial. 2. The difference between null and alternative response rates are allowed to be heterogeneous across cohorts. 3. An algorithm is proposed to optimize design parameters. 4. Pool cohorts with response rates greater than a threshold and prune all other cohorts.	1. The pruning-and-pooling analysis may exclude active cohorts or result in more potential false positives. 2. Design does not consider different accrual rates or prevalence among multiple cohorts. 3. Selection of pooling threshold is arbitrary.	Binary	Yes	None	1. Independent analyses 2. Pooled analysis 3. Simon's Bayesian basket design (Simon et al., 2016) -- row 8	No	https://doi.org/10.1177/17407745211052486	Design uses a pruning-and-pooling method for phase I trials with cohort expansion.
Wu X. et al. (2021)	A Generalized Framework of Optimal Two-Stage Designs for Exploratory Basket Trials	Both design and analysis (emphasis on design)	Pruning and pooling	1. Two-stage design that prunes inactive indications at interim and pools active indications together for the final analysis. 2. Design parameters (sample sizes and pruning bars) are allowed to differ across indications in cases with heterogeneous response rates, and these parameters are optimized to minimize the expected sample size while controlling the global type I and type II error rates. 3.…	1. As the number of heterogeneous indications increases, the number of design parameters increases, which in turn exponentially increases the computational burden. 2. Limited to two stages.	Binary	Yes	None	1. Independent analyses 2. Pooled analysis 3. Simon's two-stage design (Simon, 1989) -- row 2	No	https://doi.org/10.1080/19466315.2021.1906741
Yin et al. (2021)	Bayesian Hierarchical Modeling and Biomarker Cutoff Identification in Basket Trials	Both design and analysis (emphasis on design)	Bayesian hierarchical model	1. Two-stage phase II adaptive basket biomarker cutoff (BBC) design that adjusts enrollment based on an estimated cutoff for a continuous biomarker. 2. Stage 1: within each cancer type, split patients into subgroups with prespecified cutoffs based on sample percentiles of the biomarker values and then identify the optimal cutoff by fitting a standard BHM that accounts for within-cancer-type and b…	1. Requires strong assumptions that the effect is monotonically increasing with the biomarker value and that each cancer type has the same biomarker cutoff (no sensitivity analyses are provided to show the results when these assumptions are violated). 2. Requires a large number of patients to permit stratification within cancer types.	Binary	No	None	1. Predictive probability design with biomarker cutoff identification 2. Bayesian enhancement two-stage design with biomarker cutoff identification	No	https://doi.org/10.1080/19466315.2020.1811146	Three pembrolizumab trials served as motivation for a trial example, but the analysis was performed using simulated data and not the actual data.
Zhou et al. (2021)	RoBoT: a robust Bayesian hypothesis testing method for basket trials	Analysis	Clustering (DPMM)	1. Robust Bayesian hypothesis testing (RoBoT) approach that assumes baskets belong to latent subgroups where baskets within a subgroup have similar probabilities of being more efficacious than controls. 2. The number of latent subgroups and subgroup membership are determined using a Dirichlet process mixture model.	1. The latent subgroups of baskets may lack clinical interpretability.	Binary	No	1. Imatinib trial (NCT00031915) 2. Vemurafenib trial (NCT01524978)	1. Independent Bayesian analyses 2. BHM with IG prior (Berry et al., 2013) -- row 4 3. EXNEX (Neuenschwander et al., 2016) -- row 7 4. BLAST (Chu et al., 2018b) -- row 14	Yes	https://doi.org/10.1093/biostatistics/kxaa005	The proposed approach assumes baskets belong to latent subgroups, where the number of subgroups and the subgroup membership are assumed to be random and are inferred by the data through a Dirichlet process mixture model.
Baumann et al. (2022)	Monotonicity conditions for avoiding counterintuitive decisions in basket trials	Both design and analysis	N/A	1. Two conditions are proposed to ensure monotonicity of posterior probabilities when testing basketwise null hypotheses. 2. Within-trial monotonicity condition: if the null hypothesis for a given basket can be rejected with r observed responses, then the null hypothesis must be rejected for other baskets in which r or more responses are observed. 3. Between-trial monotonicity condition: consider…	1. Assumes the same response rate null threshold when testing hypotheses for each basket. 2. Conditions are developed assuming equal basket sample sizes, equal prior distributions for all baskets, and that no interim analyses are conducted.	Binary	No	None	No comparisons	No	https://doi.org/10.1002/bimj.202100287	Proposal of two monotonicity conditions for inference in basket trials which can be applied to different analysis types that borrow information. Does not propose a design or analysis method.
Belay et al. (2022)	Bayesian Basket Trial Design Accounting for Multiple Cutoffs of an Ambiguous Biomarker	Both design and analysis (emphasis on design)	Clustering (criterion based on Fisher's exact test)	1. Two-stage design that considers different cutoff windows of a continuous biomarker and selects the optimal window that maximizes treatment benefit for all cancer types combined. 2. Consider all subgroups defined by cancer type and the biomarker cutoff windows. At the end of stage 1, drop the subgroups for which the individual posterior probabilities support futility, and enroll additional pati…	1. The assumption that efficacy is monotonic with respect to biomarker expression may not always be practical. 2. While the identified cutoff window for the biomarker may provide maximum benefit from the treatment for all cancer types combined, it may not be the optimal window for each cancer type individually. 3. The number of biomarker windows and the cutoffs must be prespecified. 4. May be lim…	Binary	Partially (method to combine similar subgroups uses p-values from Fisher's exact test); aside from this, design and analysis are Bayesian	None	No comparisons	No	https://doi.org/10.1080/19466315.2022.2029555	Paper proposes a design for selecting optimal cutoff window for a biomarker to maximize the beneficial subpopulation.
He et al. (2022)	Efficiency of a randomized confirmatory basket trial design constrained to control the family wise error rate by indication	Both design and analysis (emphasis on design)	Pruning and pooling	1. Two-stage design for a randomized confirmatory phase III trial that prunes inactive indications at an interim analysis and pools active indications. 2. The design controls the family-wise error rate by indication, or the probability of at least one false-positive indication getting approved. 3. To control the family-wise error rate, three successive pruning steps are proposed when testing indi…	1. Active indications may be pruned early, or inactive indications may be incorrectly included in the pooled group. 2. If different endpoints are used for the interim and final analysis, the decision to either prune or continue enrollment for an indication based on the endpoint at interim may not be representative of the treatment effect on the primary endpoint at the final analysis. 3. Limited t…	Time-to-event	Yes	None	No comparisons	Yes	https://doi.org/10.1177/09622802221091901	Extension of previous papers (Beckman et al., 2016; Chen et al., 2016) for a randomized confirmatory basket trial
Jing et al. (2022)	An optimal two-stage exploratory basket trial design with aggregated futility analysis	Both design and analysis (emphasis on design)	Pruning and pooling	1. Two-stage design with a single aggregated futility analysis that pools all baskets together once a prespecified total sample size is reached rather than conducting individual futility analyses in each basket. 2. The final analysis is conducted with the pruning-and-pooling approach. 3. Design parameters are optimized to minimize the expected sample size while controlling the global type I and t…	1. The effect of active indications may be diluted by inactive indications when pooling all baskets together, which may lead to terminating the trial early despite these active indications. 2. The futility analysis may be influenced by the effect in faster-enrolling indications, which may not be representative of the effect in slower-enrolling indications. 3. Limited to two stages.	Binary	Yes	None	1. Two-stage design with individual futility analysis (Zhou et al., 2019) -- row 17	No	https://doi.org/10.1016/j.cct.2022.106741	Proposed design pools all baskets together for the futility analysis rather than conducting individual futility analyses in each basket. The final analysis is then conducted with the pruning-and-pooling approach.
Liu et al. (2022)	Bayesian local exchangeability design for phase II basket trials	Both design and analysis (emphasis on analysis)	Clustering (MEM)	1. Local-MEM approach that considers all possible partitions of baskets into blocks in which baskets that are within the same block are assumed to have the same response rate. 2. The partition with the highest posterior probability is selected, and a MEM is fit that only allows for information borrowing across baskets within the same block.	1. Method considers only one possible partition of baskets into blocks, and it does not account for the uncertainty in the selection of the most probable partition.	Binary	No	None	1. Independent analyses 2. MEM (Hobbs et al., 2018) -- row 15 3. EXNEX (Neuenschwander et al., 2016) -- row 7 4. RoBoT (Zhou et al., 2021) -- row 31 5. Simon's two-stage design (Simon, 1989) -- row 2	Yes	https://doi.org/10.1002/sim.9514	Approach referred to as the local-MEM. Same setup as Psioda et al. (2021) in which all possible partitions of baskets are defined, but rather than fit separate models and average them together, the partition with the highest posterior probability is chosen and implemented into a MEM.
Pan et al. (2022)	Bayesian Additive Regression Trees (BART) with covariate adjusted borrowing in subgroup analyses	Analysis	Tree ensemble	1. Bayesian Additive Regression Trees (BART) is a machine learning method where the amount of borrowing automatically adjusts as new series of trees are constructed dependent on previously grown trees. 2. BART models patient-level data rather than treating the subgroup as a single unit, and information borrowing depends on the similarity of patients given their baseline characteristics rather tha…	1. Becomes more computationally intensive as the number of variables increases. 2. Baseline characteristics of patients may not be associated with response. 3. Method may be limited by small sample sizes.	Binary (other types allowed)	No	None (case study presented is not a basket trial)	1. BHMM (Liu et al, 2017) -- row 11 2. EXNEX (Neuenschwander et al., 2016) -- row 7	Yes	https://doi.org/10.1080/10543406.2022.2089160	Not specifically a basket trial method, requires data on patient-level baseline characteristics.
Takeda et al. (2022)	Constrained hierarchical Bayesian model for latent subgroups in basket trials with two classifiers	Both design and analysis (emphasis on analysis)	Bayesian hierarchical model (clustering)	1. Design uses a constrained hierarchical Bayesian model for latent subgroups (CHBM-LS) to analyze interim and final data for trials in which baskets are defined by cancer types (first classifier) and a second classifier. 2. The basket-specific latent variables have means that can be ordered across cancer types for a given level of the second classifier (and vice versa), and each of these means (…	1. Requires a second classifier when defining baskets, and the addition of a second classifier can add heterogeneity across the baskets. 2. Requires prespecification of the number of latent groups for cancer types and the number of latent groups for the second classifier, and these values likely need to be chosen using model selection criteria. 3. Sensitive to the number of latent groups. 4. Not …	Binary	No	None	1. Independent Bayesian analyses 2. BHM with IG prior (Berry et al., 2013) -- row 4 3. BHM with a covariate 4. Clustered BHM (Jiang et al., 2021a) -- row 23 5. EXNEX (Neuenschwander et al., 2016) -- row 7	No	https://doi.org/10.1002/sim.9237	Method is designed for trials in which baskets are defined by cancer type and by a second classifier. Baskets are aggregated into latent subgroups to account for heterogeneity of treatment effects across baskets, and the use of a constrained BHM allows for information borrowing within subgroups.
Zabor et al. (2022)	Bayesian basket trial design with false-discovery rate control	Both design and analysis (emphasis on analysis)	Model averaging	1. Design that use the multisource exchangeability model while controlling the false discovery rate. 2. From largest to smallest, order the posterior probabilities that each basket-specific response rate exceeds the null probability, and then identify the largest number of baskets that leads to rejecting the null hypothesis when using an adjusted posterior probability threshold.	1. The true discovery rate is expected to decrease if greater control is being placed on the false discovery rate. 2. Computationally intensive	Binary	No	SUMMIT	1. Independent analyses	Yes	https://doi.org/10.1177/17407745211073624	Design involves adjusting the threshold used when testing the null hypothesis in each basket.
Zheng et al. (2022)	Borrowing of information across patient subgroups in a basket trial based on distributional discrepancy	Analysis	Commensurate priors	1. The method extends key ideas of basket trials to randomized, placebo-controlled basket trials with a continuous endpoint outside of oncology. 2. For the treatment effect of a given subtrial, separate commensurate predictive priors are constructed in part using the posterior distribution of the treatment effect from each complementary subtrial and a precision parameter (with a spike-and-slab pr…	1. The spike-and-slab priors on the variance components require all probability to be disjointly placed on either an interval [B1, B2] or a point mass S where S > B1. The disjoint nature of this prior may not be a practical assumption for the underlying variance parameters. Further, the values of B1, B2, and S must be arbitrarily prespecified with no recommendations provided.	Continuous	No	None	1. Independent Bayesian analyses 2. BHM with a half-normal prior 3. EXNEX (Neuenschwander et al., 2016) -- row 7	Yes	https://doi.org/10.1093/biostatistics/kxaa019	Paper extends information borrowing to basket trials outside of oncology. The proposed method is developed for a continuous endpoint.
Chen et al. (2023)	Bayesian hierarchical models for adaptive basket trial designs	Both design and analysis (emphasis on analysis)	Bayesian hierarchical model (mixture)	1. A data-dependent EXNEX (DEXNEX) design that applies a variation of the EXNEX model at interim and final analyses. 2. Rather than prespecify the mixture weight, this weight is estimated using basket-specific heterogeneity statistics and the chi-squared test statistic for homogeneity from the data observed at the end of each stage. 3. Assumes a half-Cauchy prior for the scale parameter of the BH…	1. Assumes all baskets have the same null and alternative response probabilities.	Binary	No	1. Vemurafenib trial	1. Independent Bayesian analyses 2. BHM with IG prior (Berry et al., 2013) -- row 4 3. Calibrated BHM (Chu et al., 2018a) -- row 13 4. EXNEX (Neuenschwander et al., 2016) -- row 7 5. EXNEX where mixture weight is determined using a Dirichlet distribution 6. BHM with half-Cauchy prior on hierarchical variance	No	https://doi.org/10.1002/pst.2289	The first part of this paper compares BHMs using different priors for the between-group variance, and the second part extends the EXNEX design to allow for observed data at interim to determine the amount of information borrowing (data-driven EXNEX, or DEXNEX)
Liu et al. (2023)	An adaptive biomarker basket design in phase II oncology trials	Both design and analysis (emphasis on design)	Bayesian hierarchical model	1. Two-stage phase II adaptive biomarker basket (ABB) design that adjusts enrollment based on an estimated cutoff for a continuous biomarker. 2. Stage 1: estimate a biomarker cutoff using a BHM with the biomarker as a covariate. 3. Stage 2: enroll only patients with baseline biomarker values greater than the cutoff (biomarker-positive) within all cancer types. 4. Interim analyses and final analys…	1. The design requires a strong assumption about the linear relationship between the logit of the response rate and the biomarker value. 2. Design performance is not robust if cancer types have different slopes in the biomarker-response distribution. 3. Before applying the model, the biomarker values need to be standardized. These standardized values may not be stable due to the relatively small …	Binary	No	None	1. BBC design (Yin et al., 2021) -- row 30	No	https://doi.org/10.1002/pst.2264

## Sheet: Data Extraction Guidelines
Data Extraction Guidelines
Methods Papers Data Extraction Criteria:
In this systematic review, we extracted information from methods papers that meet the following criteria:
1. Papers must propose novel statistical methodology (e.g., design or analysis) in the context of basket trials. While we identified review papers from our systematic search, we do not report these papers here.
2. Full manuscript must be publicly available and peer reviewed. Abstracts without a full manuscript were excluded (e.g., conference manuscripts).
For methods papers that meet the above criteria, we extract the following data when available:
1. Author: last name of first author and year of publication
2. Title of paper
3. Type of method: whether the proposed method relates to the design or analysis of basket trials (or both, potentially with more of an emphasis on one type).
4. Information borrowing method
5. Features: key features of the proposed method
6. Limitations: key limitations of the proposed method
7. Type of endpoint: the required data type (e.g., binary) required to apply the proposed method
8. Frequentist: whether the proposed method uses the frequentist framework (as opposed to Bayesian)
9. Case study: real data applications included in the paper
10. Competitor methods tested: which preexisting methods are compared to the proposed method via simulation studies
11. Software: whether the paper mentions publicly availability of software to implement the proposed approach (note: software for a given method may have become publicly available after the publication of the initial methods paper, however, such cases are not reported here)
12. Article URL
