# Supplementary material for: Basket trials in oncology: a systematic review of practices and methods, comparative analysis of innovative methods, and an appraisal of a missed opportunity
Source: Front Oncol. 2023 Nov 14;13:1266286. doi: 10.3389/fonc.2023.1266286 (PMC10684308; doi:10.3389/fonc.2023.1266286)
Supplement: Supplementary file 4 [file DataSheet_4.xlsx]

## Sheet: Completed Trials
NCT	Included in Comparative Analysis	Source	Endpoint	Grouping Variable	Basket	# Participants	# Responders	% Responders	Null Response Rate Reported	Alternative Response Rate Reported	Null Response Rate	Alternative Response Rate	Notes
NCT04122625	No	https://doi.org/10.1136/jitc-2022-SITC2022.0589	ORR	N/A	All cancers pooled	35	1	2.85714					Reporting results from only Part B of the trial
NCT04122625	Yes	https://doi.org/10.1136/jitc-2022-SITC2022.0589; https://clinicaltrials.gov/ProvidedDocs/25/NCT04122625/Prot_000.pdf	ORR	N/A	SCLC	8	0	0	Yes	Yes	0.05	0.15	Reporting results from only Part B of the trial
NCT04122625	Yes	https://doi.org/10.1136/jitc-2022-SITC2022.0589; https://clinicaltrials.gov/ProvidedDocs/25/NCT04122625/Prot_000.pdf	ORR	N/A	HNSCC	8	0	0	Yes	Yes	0.05	0.15	Reporting results from only Part B of the trial
NCT04122625	Yes	https://doi.org/10.1136/jitc-2022-SITC2022.0589; https://clinicaltrials.gov/ProvidedDocs/25/NCT04122625/Prot_000.pdf	ORR	N/A	Gastrointestinal	8	0	0	Yes	Yes	0.05	0.15	Reporting results from only Part B of the trial
NCT04122625	Yes	https://doi.org/10.1136/jitc-2022-SITC2022.0589; https://clinicaltrials.gov/ProvidedDocs/25/NCT04122625/Prot_000.pdf	ORR	N/A	Ovarian & endometrial	11	1	9.09091	Yes	Yes	0.05	0.15	Reporting results from only Part B of the trial
NCT02454972	Yes	https://clinicaltrials.gov/ct2/show/NCT02454972; https://clinicaltrials.gov/ProvidedDocs/72/NCT02454972/SAP_001.pdf	ORR	N/A	Biliary tract carcinoma	18	1	5.55556	Yes	Yes	0.01	0.1	Reporting results from only Phase II of the trial
NCT02454972	Yes	https://clinicaltrials.gov/ct2/show/NCT02454972; https://clinicaltrials.gov/ProvidedDocs/72/NCT02454972/SAP_001.pdf	ORR	N/A	Unknown primary site	19	0	0	Yes	Yes	0.01	0.1	Reporting results from only Phase II of the trial
NCT02454972	Yes	https://clinicaltrials.gov/ct2/show/NCT02454972; https://clinicaltrials.gov/ProvidedDocs/72/NCT02454972/SAP_001.pdf	ORR	N/A	Endometrial	71	8	11.2676	Yes	Yes	0.1	0.25	Reporting results from only Phase II of the trial
NCT02454972	Yes	https://clinicaltrials.gov/ct2/show/NCT02454972; https://clinicaltrials.gov/ProvidedDocs/72/NCT02454972/SAP_001.pdf	ORR	N/A	Ewings	28	4	14.2857	Yes	Yes	0.01	0.1	Reporting results from only Phase II of the trial
NCT02454972	Yes	https://clinicaltrials.gov/ct2/show/NCT02454972; https://clinicaltrials.gov/ProvidedDocs/72/NCT02454972/SAP_001.pdf	ORR	N/A	Germ cell	23	1	4.34783	Yes	Yes	0.01	0.1	Reporting results from only Phase II of the trial
NCT02454972	Yes	https://clinicaltrials.gov/ct2/show/NCT02454972; https://clinicaltrials.gov/ProvidedDocs/72/NCT02454972/SAP_001.pdf	ORR	N/A	Head & neck	13	0	0	Yes	Yes	0.01	0.1	Reporting results from only Phase II of the trial
NCT02454972	Yes	https://clinicaltrials.gov/ct2/show/NCT02454972; https://clinicaltrials.gov/ProvidedDocs/72/NCT02454972/SAP_001.pdf	ORR	N/A	Metastatic breast carcinoma	21	6	28.5714	Yes	Yes	0.01	0.1	Reporting results from only Phase II of the trial
NCT02454972	Yes	https://clinicaltrials.gov/ct2/show/NCT02454972; https://clinicaltrials.gov/ProvidedDocs/72/NCT02454972/SAP_001.pdf	ORR	N/A	Neurendocrine	31	2	6.45161	Yes	Yes	0.01	0.1	Reporting results from only Phase II of the trial
NCT02454972	Yes	https://clinicaltrials.gov/ct2/show/NCT02454972; https://clinicaltrials.gov/ProvidedDocs/72/NCT02454972/SAP_001.pdf	ORR	N/A	Small cell lung cancer	105	38	36.1905	Yes	Yes	0.15	0.3	Reporting results from only Phase II of the trial
NCT01631552	Yes	https://clinicaltrials.gov/ct2/show/study/NCT01631552	ORR (local assessment)	N/A	TNBC	108	36	33.3333	No	No	0.1	0.3
NCT01631552	Yes	https://clinicaltrials.gov/ct2/show/study/NCT01631552	ORR (local assessment)	N/A	HR+/HER2- mBC	54	17	31.4815	No	No	0.1	0.3
NCT01631552	Yes	https://clinicaltrials.gov/ct2/show/study/NCT01631552	ORR (local assessment)	N/A	mUC	45	13	28.8889	No	No	0.1	0.3
NCT01037790	Yes	https://clinicaltrials.gov/ct2/show/NCT01037790; https://clinicaltrials.gov/ProvidedDocs/90/NCT01037790/Prot_000.pdf	ORR	N/A	Breast carcinoma	63	4	6.34921	Yes	No	0.15	0.35
NCT01037790	Yes	https://clinicaltrials.gov/ct2/show/NCT01037790; https://clinicaltrials.gov/ProvidedDocs/90/NCT01037790/Prot_000.pdf	ORR	N/A	Colorectal	18	0	0	Yes	No	0.15	0.35
NCT01037790	Yes	https://clinicaltrials.gov/ct2/show/NCT01037790; https://clinicaltrials.gov/ProvidedDocs/90/NCT01037790/Prot_000.pdf	ORR	N/A	Esophageal and/or gastric cancer	19	0	0	Yes	No	0.15	0.35
NCT01037790	Yes	https://clinicaltrials.gov/ct2/show/NCT01037790; https://clinicaltrials.gov/ProvidedDocs/90/NCT01037790/Prot_000.pdf	ORR	N/A	Cisplatin-refractory, unresectable germ cell tumors	30	0	0	Yes	No	0.15	0.35
NCT01037790	Yes	https://clinicaltrials.gov/ct2/show/NCT01037790; https://clinicaltrials.gov/ProvidedDocs/90/NCT01037790/Prot_000.pdf	ORR	N/A	Other: any tumor type if tissue tests positive for CCND1 amplification, CDK4/6 mutation , CCND2 amplification OR any other functional alteration at the G1/S checkpoint.	11	0	0	Yes	No	0.15	0.35
NCT02034110	Yes	https://doi.org/10.1016/s1470-2045(21)00578-7; https://ars.els-cdn.com/content/image/1-s2.0-S1470204521005787-mmc1.pdf	ORR (investigator assessed)	N/A	High-grade glioma cohort	45	15	33.3333	Yes	Yes	0.1	0.5
NCT02034110	Yes	https://doi.org/10.1016/s1470-2045(21)00578-7; https://ars.els-cdn.com/content/image/1-s2.0-S1470204521005787-mmc1.pdf	ORR (investigator assessed)	N/A	Low-grade glioma cohort	13	7	53.8462	Yes	Yes	0.1	0.5
NCT02034110	Yes	https://doi.org/10.1016/s1470-2045(20)30321-1; https://ars.els-cdn.com/content/image/1-s2.0-S1470204521005787-mmc1.pdf	ORR (investigator assessed)	N/A	Biliary tract cancer	43	22	51.1628	Yes	Yes	0.1	0.5
NCT02034110	Yes	https://doi.org/10.1200/jco.2017.73.6785; https://ars.els-cdn.com/content/image/1-s2.0-S1470204521005787-mmc1.pdf	ORR (investigator assessed)	N/A	Anaplastic throid cancer	16	11	68.75	Yes	Yes	0.15	0.6
NCT02034110	Yes	https://doi.org/10.1182/blood.2021013658; https://ars.els-cdn.com/content/image/1-s2.0-S1470204521005787-mmc1.pdf	ORR (investigator assessed)	N/A	Hairy cell leukemia	24	22	91.6667	Yes	Yes	0.1	0.5	Reporting results for only patients in the primary analysis cohort and not ITT population
NCT02034110	No		estimated response (BHM)	N/A	High-grade glioma cohort
NCT02034110	No		estimated response (BHM)	N/A	Low-grade glioma cohort
NCT02034110	No	https://doi.org/10.1016/s1470-2045(20)30321-1	estimated response (BHM)	N/A	Biliary tract cancer	18	7	42					(95% credible interval: 22% to 63%) -- including only the patients in the primary analysis cohort
NCT02034110	No	https://doi.org/10.1200/jco.2017.73.6785	estimated response (BHM)	N/A	Anaplastic thyroid cancer	15		69					(95% credible interval: 46.9% to 86.9%) -- including only the patients in the primary analysis cohort
NCT02034110	No		estimated response (BHM)	N/A	Hairy cell leukemia
NCT01524926	Yes	https://doi.org/10.1093/annonc/mdx527	ORR	N/A	CCSA (MET+)	26	1	3.84615	Yes	Yes	0.1	0.3
NCT01524926	Yes	https://doi.org/10.1093/annonc/mdx527	ORR	N/A	CCSA (MET-)	2	0	0	Yes	Yes	0.1	0.3
NCT01524926	Yes	https://doi.org/10.1016/s2213-2600(18)30116-4	ORR	N/A	IMFT (ALK+)	12	6	50	Yes	Yes	0.1	0.3
NCT01524926	Yes	https://doi.org/10.1016/s2213-2600(18)30116-4	ORR	N/A	IMFT (ALK-)	7	1	14.2857	Yes	Yes	0.1	0.3
NCT01524926	Yes	https://doi.org/10.1093/annonc/mdx774	ORR	N/A	ASPS (MET+)	40	1	2.5	No	No	0.1	0.3
NCT01524926	Yes	https://doi.org/10.1093/annonc/mdx774	ORR	N/A	ASPS (MET-)	4	1	25	No	No	0.1	0.3
NCT01524926	Yes	https://doi.org/10.1093/annonc/mdx774	ORR	N/A	ASPS (MET?)	1	0	0	No	No	0.1	0.3	1 patient had unknown MET status due to technical failure
NCT01524926	Yes	https://doi.org/10.1016/j.ejca.2017.10.014	ORR	N/A	PRCC1 (MET+)	4	2	50	Yes	Yes	0.1	0.3
NCT01524926	Yes	https://doi.org/10.1016/j.ejca.2017.10.014	ORR	N/A	PRCC1 (MET-)	16	1	6.25	Yes	Yes	0.1	0.3
NCT01524926	Yes	https://doi.org/10.1016/j.ejca.2017.10.014	ORR	N/A	PRCC1 (MET?)	3	1	33.3333	Yes	Yes	0.1	0.3	3 patients had unknown MET status due to technical failure
NCT01524926	Yes	https://doi.org/10.1016/j.ejca.2018.02.011	ORR	N/A	ARMS (MET+/ALK-)	7	1	14.2857	Yes	Yes	0.1	0.3
NCT01524926	Yes	https://doi.org/10.1016/j.ejca.2018.02.011	ORR	N/A	ARMS (MET-/ALK-)	1	0	0	Yes	Yes	0.1	0.3
NCT01524926	No			N/A	ALCL								Unable to find results for anaplastic large cell lymphoma (ALCL) cohort
NCT02648724	Yes	https://clinicaltrials.gov/ct2/show/NCT02648724	ORR	N/A	Basket cohort	25	0	0	No	No	0.1	0.3
NCT02648724	Yes	https://clinicaltrials.gov/ct2/show/NCT02648724	ORR	N/A	NSCLC MET-amplified cohort	8	2	25	No	No	0.1	0.3
NCT02648724	Yes	https://clinicaltrials.gov/ct2/show/NCT02648724	ORR	N/A	NSCLC METEx14Del cohort	12	3	25	No	No	0.1	0.3
NCT00918320	Yes	https://doi.org/10.1016/j.ejca.2013.08.012	ORR	N/A	Neuroblastoma	38	7	18.4211	Yes	Yes	0.2	0.4
NCT00918320	Yes	https://doi.org/10.1200/jco.2012.30.15_suppl.9517	ORR	N/A	CNS tumors	33	7	21.2121	No	No	0.2	0.4
NCT00918320	Yes	https://doi.org/10.1200/jco.2012.30.15_suppl.9517	ORR	N/A	Other solid tumors	32	2	6.25	No	No	0.2	0.4
NCT01970540	No	https://clinicaltrials.gov/ct2/show/NCT01970540	ORR	N/A	Cohort A	72	26	36.1111					Cohort A was enrolled in the dose escalation part of the trial and thus received a different dose regimen than Cohort B
NCT01970540	Yes	https://clinicaltrials.gov/ct2/show/NCT01970540	ORR	N/A	Cohort B: SCLC 2nd line	28	10	35.7143	No	No	0.1	0.3
NCT01970540	Yes	https://clinicaltrials.gov/ct2/show/NCT01970540	ORR	N/A	Cohort B: endometrial	19	8	42.1053	No	No	0.1	0.3
NCT01848834	Yes	https://clinicaltrials.gov/ct2/show/NCT01848834; https://clinicaltrials.gov/ProvidedDocs/34/NCT01848834/Prot_SAP_000.pdf	ORR	N/A	Cohort A: Triple negative breast cancer	32	5	15.625	Yes	Yes	0.2	0.45
NCT01848834	Yes	https://clinicaltrials.gov/ct2/show/NCT01848834; https://clinicaltrials.gov/ProvidedDocs/34/NCT01848834/Prot_SAP_000.pdf	ORR	N/A	Cohort B: head & neck cancer	60	10	16.6667	Yes	Yes	0.1	0.35
NCT01848834	Yes	https://clinicaltrials.gov/ct2/show/NCT01848834; https://clinicaltrials.gov/ProvidedDocs/34/NCT01848834/Prot_SAP_000.pdf	ORR	N/A	Cohort C: urothelial cancer	33	7	21.2121	Yes	Yes	0.1	0.35
NCT01848834	Yes	https://clinicaltrials.gov/ct2/show/NCT01848834; https://clinicaltrials.gov/ProvidedDocs/34/NCT01848834/Prot_SAP_000.pdf	ORR	N/A	Cohort D: gastric cancer	39	8	20.5128	Yes	Yes	0.15	0.4
NCT01848834	No	https://clinicaltrials.gov/ct2/show/NCT01848834	ORR	N/A	Cohort B2: head & neck cancer expansion	132	24	18.1818					Cohort B2 received a different dosing regimen, other four cohorts received the same regimen
NCT02054806	Yes	https://doi.org/10.1200/jco.2018.78.2276; https://doi.org/10.1093/annonc/mdx029	ORR	N/A	Anal canal SCC	25	4	16	Yes	Yes	0.1	0.35
NCT02054806	Yes	https://doi.org/10.1200/jco.2018.78.2276; https://doi.org/10.1002/ijc.33013	ORR	N/A	Biliary tract ACA	23	4	17.3913	Yes	Yes	0.1	0.35
NCT02054806	Yes	https://doi.org/10.1200/jco.2018.78.2276; https://doi.org/10.1158/1078-0432.ccr-17-3452	ORR	N/A	Breast cancer ER+ HER2-	25	3	12	Yes	Yes	0.1	0.35
NCT02054806	Yes	https://doi.org/10.1200/jco.2018.78.2276	ORR	N/A	Carcinoid tumors	25	3	12	No	No	0.1	0.35
NCT02054806	Yes	https://doi.org/10.1200/jco.2018.78.2276; https://doi.org/10.1200/jco.2017.74.5471	ORR	N/A	Cervical SCC	24	4	16.6667	Yes	Yes	0.1	0.35
NCT02054806	Yes	https://doi.org/10.1200/jco.2018.78.2276;	ORR	N/A	Colon/rectal ACA	23	1	4.34783	Yes	Yes	0.1	0.35
NCT02054806	Yes	https://doi.org/10.1200/jco.2018.78.2276; https://doi.org/10.1200/jco.2017.72.5952	ORR	N/A	Endometrial carcinoma	23	3	13.0435	Yes	Yes	0.1	0.35
NCT02054806	Yes	https://doi.org/10.1200/jco.2018.78.2276; https://doi.org/10.1200/JCO.2017.74.9846	ORR	N/A	Esophageal SCC/ACA	23	7	30.4348	Yes	Yes	0.1	0.35
NCT02054806	Yes	https://doi.org/10.1200/jco.2018.78.2276; https://doi.org/10.1002/cncr.33378	ORR	N/A	GBM	25	2	8	Yes	Yes	0.1	0.35
NCT02054806	Yes	https://doi.org/10.1200/jco.2018.78.2276	ORR	N/A	Leiomyosarcoma	24	1	4.16667	No	No	0.1	0.35
NCT02054806	Yes	https://doi.org/10.1200/jco.2018.78.2276; https://doi.org/10.1016/S1470-2045(17)30169-9	ORR	N/A	Mesothelioma (MSM)	25	5	20	Yes	Yes	0.1	0.35
NCT02054806	Yes	https://doi.org/10.1200/jco.2018.78.2276; https://doi.org/10.1200/JCO.2017.73.3675	ORR	N/A	Nasopharyngeal carcinoma	27	7	25.9259	Yes	Yes	0.1	0.35
NCT02054806	Yes	https://doi.org/10.1200/jco.2018.78.2276	ORR	N/A	Neuroendocrine carcinomas	16	1	6.25	No	No	0.1	0.35
NCT02054806	Yes	https://doi.org/10.1200/jco.2018.78.2276; https://doi.org/10.1016/j.ygyno.2018.11.017	ORR	N/A	Ovarian epithelial FTC/PPC	26	3	11.5385	Yes	Yes	0.1	0.35
NCT02054806	Yes	https://doi.org/10.1200/jco.2018.78.2276; https://doi.org/10.1002/cncr.32883	ORR	N/A	Pancreatic ACA	24	0	0	Yes	Yes	0.1	0.35
NCT02054806	Yes	https://doi.org/10.1200/jco.2018.78.2276; https://doi.org/10.1093/annonc/mdy232	ORR	N/A	Prostate ACA	23	4	17.3913	Yes	Yes	0.1	0.35
NCT02054806	Yes	https://doi.org/10.1200/jco.2018.78.2276; https://doi.org/10.1097/coc.0000000000000429	ORR	N/A	Salivary gland carcinoma	26	3	11.5385	Yes	Yes	0.1	0.35
NCT02054806	Yes	https://doi.org/10.1200/jco.2018.78.2276; https://doi.org/10.1200/JCO.2017.72.5069	ORR	N/A	SCLC	24	8	33.3333	Yes	Yes	0.1	0.35
NCT02054806	Yes	https://doi.org/10.1200/jco.2018.78.2276; https://doi.org/10.1186/s12885-019-5380-3	ORR	N/A	Thyroid cancer	22	2	9.09091	Yes	Yes	0.1	0.35
NCT02054806	Yes	https://doi.org/10.1200/jco.2018.78.2276	ORR	N/A	Vulvar SCC	18	1	5.55556	No	No	0.1	0.35
NCT01885195	No	https://clinicaltrials.gov/ct2/show/NCT01885195	CBR	N/A	Solid tumors (non-hematologic)	104	24	23.0769
NCT01885195	No	https://clinicaltrials.gov/ct2/show/NCT01885195	CBR	N/A	Multiple myeloma	3	0	0
NCT01885195	No	https://clinicaltrials.gov/ct2/show/NCT01885195	CBR	N/A	Acute myeloid leukemia	3	1	33.3333
NCT01885195	Yes	https://clinicaltrials.gov/ct2/show/NCT01885195	ORR	N/A	Solid tumors (non-hematologic)	104	3	2.88462	No	No	0.1	0.3
NCT01885195	Yes	https://clinicaltrials.gov/ct2/show/NCT01885195	ORR	N/A	Multiple myeloma	3	1	33.3333	No	No	0.1	0.3
NCT01885195	Yes	https://clinicaltrials.gov/ct2/show/NCT01885195	ORR	N/A	Acute myeloid leukemia	3	1	33.3333	No	No	0.1	0.3
NCT02383927	No	https://doi.org/10.1200/jco.20.02903	ORR	N/A	Head & neck SCC with high VAF	20	11	55
NCT02383927	No		ORR	N/A	Thyroid cancer								Cohort included in only the first of two stages, no results available
NCT02383927	No	https://doi.org/10.1158/1535-7163.TARG-19-PR08	ORR	N/A	Other SCC	10		0					Cohort included in only the first of two stages, no ORR results available
NCT00154388	No	https://doi.org/10.1158/1078-0432.ccr-07-4575	CBR	Solid tumors: sarcoma	Synovial	16	1	6.25
NCT00154388	No	https://doi.org/10.1158/1078-0432.ccr-07-4575	CBR	Solid tumors: sarcoma	Dermatofibrosarcoma protuberans	12	10	83.3333
NCT00154388	No	https://doi.org/10.1158/1078-0432.ccr-07-4575	CBR	Solid tumors: sarcoma	Leiomyosarcoma	11	0	0
NCT00154388	No	https://doi.org/10.1158/1078-0432.ccr-07-4575	CBR	Solid tumors: sarcoma	Liposarcoma	11	0	0
NCT00154388	No	https://doi.org/10.1158/1078-0432.ccr-07-4575	CBR	Solid tumors: sarcoma	Chondrosarcoma	7	0	0
NCT00154388	No	https://doi.org/10.1158/1078-0432.ccr-07-4575	CBR	Solid tumors: sarcoma	Ewing’s sarcoma	4	0	0
NCT00154388	No	https://doi.org/10.1158/1078-0432.ccr-07-4575	CBR	Solid tumors: sarcoma	Angiosarcoma	2	0	0
NCT00154388	No	https://doi.org/10.1158/1078-0432.ccr-07-4575	CBR	Solid tumors: sarcoma	Rhabdomyosarcoma	2	0	0
NCT00154388	No	https://doi.org/10.1158/1078-0432.ccr-07-4575	CBR	Solid tumors: sarcoma	Aggressive fibromatosis	20	2	10
NCT00154388	No	https://doi.org/10.1158/1078-0432.ccr-07-4575	CBR	Solid tumors: sarcoma	Chordoma	5	0	0
NCT00154388	No	https://doi.org/10.1158/1078-0432.ccr-07-4575	CBR	Solid tumors: sarcoma	Desmoplastic small round cell tumor	5	0	0
NCT00154388	No	https://doi.org/10.1158/1078-0432.ccr-07-4575	CBR	Solid tumors: sarcoma	Neurofibrosarcoma	3	0	0
NCT00154388	No	https://doi.org/10.1158/1078-0432.ccr-07-4575	CBR	Solid tumors: sarcoma	Malignant schwannoma	2	0	0
NCT00154388	No	https://doi.org/10.1158/1078-0432.ccr-07-4575	CBR	Solid tumors: sarcoma	Osteosarcoma	2	0	0
NCT00154388	No	https://doi.org/10.1158/1078-0432.ccr-07-4575	CBR	Solid tumors: nonsarcoma	Adenoid cystic carcinoma	12	0	0
NCT00154388	No	https://doi.org/10.1158/1078-0432.ccr-07-4575	CBR	Solid tumors: nonsarcoma	Mesothelioma	6	0	0
NCT00154388	No	https://doi.org/10.1158/1078-0432.ccr-07-4575	CBR	Solid tumors: nonsarcoma	Malignant melanoma	5	0	0
NCT00154388	No	https://doi.org/10.1158/1078-0432.ccr-07-4575	CBR	Solid tumors: nonsarcoma	Intraocular melanoma	3	0	0
NCT00154388	No	https://doi.org/10.1158/1078-0432.ccr-07-4575	CBR	Solid tumors: nonsarcoma	Breast carcinoma	2	0	0
NCT00154388	No	https://doi.org/10.1158/1078-0432.ccr-07-4575	CBR	Hematologic malignancies	Hypereosinophilic syndrome	14	6	42.8571
NCT00154388	No	https://doi.org/10.1158/1078-0432.ccr-07-4575	CBR	Hematologic malignancies	Multiple myeloma	6	0	0
NCT00154388	No	https://doi.org/10.1158/1078-0432.ccr-07-4575	CBR	Hematologic malignancies	Myelofibrosis	8	0	0
NCT00154388	No	https://doi.org/10.1158/1078-0432.ccr-07-4575	CBR	Hematologic malignancies	Myeloproliferative disorders	7	4	57.1429
NCT00154388	No	https://doi.org/10.1158/1078-0432.ccr-07-4575	CBR	Hematologic malignancies	Systemic mastocytosis	5	1	20
NCT00031915	No	https://doi.org/10.1200/jco.2008.20.5054	CBR - observed response	N/A	Angiosarcoma	16	2	12.5					Values obtained from Table 1 -- Table 4 lists observed response as 13.3%
NCT00031915	No	https://doi.org/10.1200/jco.2008.20.5054	CBR - observed response	N/A	Ewing	13	0	0
NCT00031915	No	https://doi.org/10.1200/jco.2008.20.5054	CBR - observed response	N/A	Fibrosarcoma	12	1	8.33333
NCT00031915	No	https://doi.org/10.1200/jco.2008.20.5054	CBR - observed response	N/A	Leiomyosarcoma	29	6	20.6897					Values obtained from Table 1 -- Table 4 lists observed response as 21.4%
NCT00031915	No	https://doi.org/10.1200/jco.2008.20.5054	CBR - observed response	N/A	Liposarcoma	31	7	22.5806					Values obtained from Table 1 -- Table 4 lists observed response as 24.1%
NCT00031915	No	https://doi.org/10.1200/jco.2008.20.5054	CBR - observed response	N/A	MFH	30	3	10					Values obtained from Table 1 -- Table 4 lists observed response as 10.3%
NCT00031915	No	https://doi.org/10.1200/jco.2008.20.5054	CBR - observed response	N/A	Osteosarcoma	27	5	18.5185					Values obtained from Table 1 -- Table 4 lists observed response as 19.2%
NCT00031915	No	https://doi.org/10.1200/jco.2008.20.5054	CBR - observed response	N/A	MPNST	7	1	14.2857					Values obtained from Table 1 -- Table 4 lists observed response as 20.0%
NCT00031915	No	https://doi.org/10.1200/jco.2008.20.5054	CBR - observed response	N/A	Rhabdomyosarcoma	2	0	0
NCT00031915	No	https://doi.org/10.1200/jco.2008.20.5054	CBR - observed response	N/A	Synovial	22	3	13.6364					Values obtained from Table 1 -- Table 4 lists observed response as 15.0%
NCT00031915	No	https://doi.org/10.1200/jco.2008.20.5054	estimated response (BHM)	N/A	Angiosarcoma			12.4
NCT00031915	No	https://doi.org/10.1200/jco.2008.20.5054	estimated response (BHM)	N/A	Ewing			3.3
NCT00031915	No	https://doi.org/10.1200/jco.2008.20.5054	estimated response (BHM)	N/A	Fibrosarcoma			9.1
NCT00031915	No	https://doi.org/10.1200/jco.2008.20.5054	estimated response (BHM)	N/A	Leiomyosarcoma			20.1
NCT00031915	No	https://doi.org/10.1200/jco.2008.20.5054	estimated response (BHM)	N/A	Liposarcoma			21.9
NCT00031915	No	https://doi.org/10.1200/jco.2008.20.5054	estimated response (BHM)	N/A	MFH			10.4
NCT00031915	No	https://doi.org/10.1200/jco.2008.20.5054	estimated response (BHM)	N/A	Osteosarcoma			18
NCT00031915	No	https://doi.org/10.1200/jco.2008.20.5054	estimated response (BHM)	N/A	MPNST			14
NCT00031915	No	https://doi.org/10.1200/jco.2008.20.5054	estimated response (BHM)	N/A	Rhabdomyosarcoma			9.9
NCT00031915	No	https://doi.org/10.1200/jco.2008.20.5054	estimated response (BHM)	N/A	Synovial			13.4
NCT02811497	No	https://doi.org/10.1136/jitc-2020-000883	ORR	Regimen A	MSS-CRC	10	0	0
NCT02811497	No	https://doi.org/10.1136/jitc-2020-000883	ORR	Regimen A	PR-OC	2	0	0
NCT02811497	No	https://doi.org/10.1136/jitc-2020-000883	ORR	Regimen A	ER+HER- BC	7	0	0
NCT02811497	No	https://doi.org/10.1136/jitc-2020-000883	ORR	Regimen B	MSS-CRC	5	0	0
NCT02811497	No	https://doi.org/10.1136/jitc-2020-000883	ORR	Regimen B	PR-OC	2	0	0
NCT02811497	No	https://doi.org/10.1136/jitc-2020-000883	ORR	Regimen B	ER+HER- BC	2	0	0
NCT01876511	No	https://clinicaltrials.gov/ct2/show/NCT01876511	ORR	N/A	Cohort A: MSI+ colorectal cancer	41	22	53.6585
NCT01876511	No	https://clinicaltrials.gov/ct2/show/NCT01876511	immune-related ORR	N/A	Cohort B: MSI- colorectal cancer	25	0	0					Different type of endpoint for Cohort B
NCT01876511	No	https://clinicaltrials.gov/ct2/show/NCT01876511	ORR	N/A	Cohort C: MSI+ non-colorectal cancer	47	26	55.3191
NCT03017521	No	https://doi.org/10.1007/s10637-021-01085-7	ORR	N/A	All cancers pooled	13	1	7.69231					The study reported a single ORR for all patients naively pooled together, however, patients with non-GI cancers received a different dose regimen than patients with GI cancers
NCT03017521	No	https://doi.org/10.1007/s10637-021-01085-7	ORR	N/A	Non-GI cancers	8	1	12.5
NCT03017521	No	https://doi.org/10.1007/s10637-021-01085-7	ORR	N/A	GI cancers	5	0	0
NCT02352844	No	https://clinicaltrials.gov/ct2/show/NCT02352844	ORR	N/A	All cancers pooled	8	1	12.5					4 patients were not evaluable for response due to treatment discontinuation prior to disease assessment -- not included in these results
NCT02201212	No	https://clinicaltrials.gov/ct2/show/NCT02201212	ORR	N/A	All cancers pooled	30	2	6.66667
NCT02122913	No	https://doi.org/10.1093/annonc/mdy539	ORR	N/A	All cancers pooled	67	8	11.9403					Trial is a dose escalation study, so patients received different doses; results often published in combination with two other trials (NCT02637687 and NCT02576431)
NCT04439240	No	https://clinicaltrials.gov/ct2/show/NCT04439240	ORR	N/A	All cancers pooled	48	4	8.33333
NCT04439214	No	https://clinicaltrials.gov/ct2/show/NCT04439214	ORR	N/A	All cancers pooled	42	15	35.7143
NCT01831726	No	https://clinicaltrials.gov/ct2/show/NCT01831726	CBR	N/A	All cancers pooled	80	11	13.75
NCT01831726	No	https://clinicaltrials.gov/ct2/show/NCT01831726	ORR	N/A	All cancers pooled	80	1	1.25
NCT01833169	No	https://clinicaltrials.gov/ct2/show/NCT01833169	CBR	N/A	All cancers pooled	146	22	15.0685
NCT01833169	No	https://clinicaltrials.gov/ct2/show/NCT01833169	ORR	N/A	All cancers pooled	146	2	1.36986
NCT02187783	No	https://clinicaltrials.gov/ct2/show/NCT02187783	CBR	N/A	All cancers pooled	105	19	18.0952
NCT02187783	No	https://clinicaltrials.gov/ct2/show/NCT02187783	ORR	N/A	All cancers pooled	105	3	2.85714
NCT02097810	No												Trial-specific results not available -- results appear to be published only in combination with two other trials (NCT02568267 and EudraCT 2012-000148-88)
NCT02478320	No												Results not available
NCT03525795	No												Phase I was dose escalation and Phase II was dose expansion, however, trial was terminated before Phase II began
ACTRN12610000796088	No	https://www.anzctr.org.au/Trial/Registration/TrialReview.aspx?ACTRN=12610000796088	CBR	N/A	Platinum resistant/refractory recurrent ovarian cancer subgroup	49	13	26.5306
ACTRN12610000796088	No	https://www.anzctr.org.au/Trial/Registration/TrialReview.aspx?ACTRN=12610000796088	CBR	N/A	Asymptomatic CA125 subgroup	52	18	34.6154
ACTRN12610000796088	No	https://www.anzctr.org.au/Trial/Registration/TrialReview.aspx?ACTRN=12610000796088	CBR	N/A	Low Grade ovarian cancers subgroup	36	23	63.8889
ACTRN12610000796088	No	https://www.anzctr.org.au/Trial/Registration/TrialReview.aspx?ACTRN=12610000796088	CBR	N/A	ER/PR positive endometrial cancer subgroup	82	36	43.9024
ACTRN12610000796088	No	https://www.anzctr.org.au/Trial/Registration/TrialReview.aspx?ACTRN=12610000796088	CBR	N/A	Endometrial stromal sarcoma subgroup	15	11	73.3333
ACTRN12610000796088	No	https://www.anzctr.org.au/Trial/Registration/TrialReview.aspx?ACTRN=12610000796088	CBR	N/A	Granulosa/sex-cord stromal tumours subgroup	40	32	80
ACTRN12610000796088	No	https://www.anzctr.org.au/Trial/Registration/TrialReview.aspx?ACTRN=12610000796088; https://doi.org/10.1016/j.ygyno.2021.09.010	CBR	N/A	Uterine leiomyosarcomas (LMS) subgroup	32	11	34.375					One of two sub-cohorts enrolled in the "Miscellaneous Sarcomas" cohort
ACTRN12610000796088	No	https://www.anzctr.org.au/Trial/Registration/TrialReview.aspx?ACTRN=12610000796088; https://doi.org/10.1016/j.ygyno.2021.09.010	CBR	N/A	Uterine carcinosarcomas (UCS) subgroup	7	3	42.8571					One of two sub-cohorts enrolled in the "Miscellaneous Sarcomas" cohort
JapicCTI-132287	No	https://doi.org/10.1007/s10637-017-0504-6	disease control rate (DCR)	N/A	Ovarian cancer (PIK3CA wild-type)	16	2	12.5
JapicCTI-132287	No	https://doi.org/10.1007/s10637-017-0504-6	disease control rate (DCR)	N/A	Ovarian cancer (PIK3CA mutant)	5	2	40
JapicCTI-132287	No	https://doi.org/10.1007/s10637-017-0504-6	disease control rate (DCR)	N/A	Endometrial cancer (PIK3CA wild-type)	17	8	47.0588
JapicCTI-132287	No	https://doi.org/10.1007/s10637-017-0504-6	disease control rate (DCR)	N/A	Endometrial cancer (PIK3CA mutant)	7	1	14.2857
JapicCTI-132287	No	https://doi.org/10.1007/s10637-017-0504-6	disease control rate (DCR)	N/A	Cervical cancer (PIK3CA wild-type)	18	2	11.1111
JapicCTI-132287	No	https://doi.org/10.1007/s10637-017-0504-6	disease control rate (DCR)	N/A	Cervical cancer (PIK3CA mutant)	8	2	25
JapicCTI-132287	No	https://doi.org/10.1007/s10637-017-0504-6	ORR	N/A	Ovarian cancer (PIK3CA wild-type)	16	0	0
JapicCTI-132287	No	https://doi.org/10.1007/s10637-017-0504-6	ORR	N/A	Ovarian cancer (PIK3CA mutant)	5	0	0
JapicCTI-132287	No	https://doi.org/10.1007/s10637-017-0504-6	ORR	N/A	Endometrial cancer (PIK3CA wild-type)	17	0	0
JapicCTI-132287	No	https://doi.org/10.1007/s10637-017-0504-6	ORR	N/A	Endometrial cancer (PIK3CA mutant)	7	0	0
JapicCTI-132287	No	https://doi.org/10.1007/s10637-017-0504-6	ORR	N/A	Cervical cancer (PIK3CA wild-type)	18	0	0
JapicCTI-132287	No	https://doi.org/10.1007/s10637-017-0504-6	ORR	N/A	Cervical cancer (PIK3CA mutant)	8	0	0
JapicCTI-194624; jRCT2080224555	No												Results not available

## Sheet: Data Extraction Guidelines
Data Extraction Guidelines
Completed Basket Trial Data Extraction Criteria:
In this systematic review, we classified a study as a basket trial if it met the following criteria:
1. Tests an anticancer therapy on more than one indication/tumor type
2. Investigates only one treatment regimen
3. Includes a binary endpoint (e.g., ORR, CBR)
For basket trials that meet the above criteria, we extract the following data when available:
1. Registry ID (e.g., NCT number for ClinicalTrials.gov)
2. Included in comparative analysis (Y/N): indicator whether the trial data were analyzed in a comparative analysis (see Section 3.3 of main paper)
3. Source URL: registries, abstracts, and articles from which the data were extracted
4. (Binary) Endpoint (e.g., ORR, CBR, DCR)
5. Grouping variable: variable that indicates how baskets/tumor types are grouped together within a given trial (applicable to only a few trials)
6. Basket/tumor type
7. Number of participants
8. Number of responders
9. Percentage of responders
10. Null response rate reported (Y/N): only recorded for the trials included in the comparative analysis
11. Alternative response rate reported (Y/N): only recorded for the trials included in the comparative analysis
12. Null response rate (if not reported by trial investigators, the null response rate was assumed to be equal to the null response rates of other baskets within the same trial or 0.10 if no baskets were reported on)
13. Alternative response rate (if not reported by trial investigators, the alternative response rate was assumed to be equal to the alternative response rates of other baskets within the same trial or 0.30 if no baskets were reported on)
